# Supplementary material for: Interruption time series analysis using autoregressive integrated moving average model: evaluating the impact of COVID-19 on the epidemic trend of gonorrhea in China
Source: BMC Public Health. 2023 Oct 23;23:2073. doi: 10.1186/s12889-023-16953-5 (PMC10594778; doi:10.1186/s12889-023-16953-5)
Supplement: Supplementary file 1 — Additional file 1. [file 12889_2023_16953_MOESM1_ESM.xlsx]

## Sheet: QGLB
Original data of gonorrhea incidence in China from January 2005 to September 2022
date	LB	month	time	COVID-19
01-2005	15316	1	1	0
02-2005	11015	2	2	0
03-2005	15866	3	3	0
04-2005	16331	4	4	0
05-2005	15760	5	5	0
06-2005	16588	6	6	0
07-2005	15844	7	7	0
08-2005	16977	8	8	0
09-2005	15974	9	9	0
10-2005	14850	10	10	0
11-2005	16088	11	11	0
12-2005	15343	12	12	0
01-2006	11551	1	13	0
02-2006	11374	2	14	0
03-2006	13758	3	15	0
04-2006	13489	4	16	0
05-2006	13975	5	17	0
06-2006	15045	6	18	0
07-2006	14657	7	19	0
08-2006	15079	8	20	0
09-2006	13521	9	21	0
10-2006	13092	10	22	0
11-2006	14020	11	23	0
12-2006	13571	12	24	0
01-2007	12573	1	25	0
02-2007	9303	2	26	0
03-2007	11973	3	27	0
04-2007	12253	4	28	0
05-2007	12448	5	29	0
06-2007	12878	6	30	0
07-2007	13363	7	31	0
08-2007	13483	8	32	0
09-2007	12847	9	33	0
10-2007	12212	10	34	0
11-2007	12995	11	35	0
12-2007	12751	12	36	0
01-2008	11867	1	37	0
02-2008	8496	2	38	0
03-2008	11118	3	39	0
04-2008	11544	4	40	0
05-2008	11960	5	41	0
06-2008	11245	6	42	0
07-2008	12260	7	43	0
08-2008	7533	8	44	0
09-2008	11510	9	45	0
10-2008	11207	10	46	0
11-2008	10454	11	47	0
12-2008	11624	12	48	0
01-2009	8107	1	49	0
02-2009	9437	2	50	0
03-2009	10259	3	51	0
04-2009	9970	4	52	0
05-2009	10445	5	53	0
06-2009	11818	6	54	0
07-2009	11452	7	55	0
08-2009	10939	8	56	0
09-2009	10551	9	57	0
10-2009	9663	10	58	0
11-2009	9437	11	59	0
12-2009	9870	12	60	0
01-2010	7036	1	61	0
02-2010	6660	2	62	0
03-2010	8808	3	63	0
04-2010	8799	4	64	0
05-2010	9266	5	65	0
06-2010	9555	6	66	0
07-2010	9639	7	67	0
08-2010	9769	8	68	0
09-2010	9088	9	69	0
10-2010	8336	10	70	0
11-2010	9397	11	71	0
12-2010	9191	12	72	0
01-2011	8217	1	73	0
02-2011	5637	2	74	0
03-2011	7951	3	75	0
04-2011	7806	4	76	0
05-2011	8694	5	77	0
06-2011	8700	6	78	0
07-2011	8777	7	79	0
08-2011	9362	8	80	0
09-2011	8658	9	81	0
10-2011	8595	10	82	0
11-2011	8797	11	83	0
12-2011	8810	12	84	0
01-2012	6186	1	85	0
02-2012	6848	2	86	0
03-2012	7233	3	87	0
04-2012	6929	4	88	0
05-2012	8103	5	89	0
06-2012	7954	6	90	0
07-2012	8580	7	91	0
08-2012	8520	8	92	0
09-2012	8138	9	93	0
10-2012	8292	10	94	0
11-2012	8530	11	95	0
12-2012	8295	12	96	0
01-2013	7988	1	97	0
02-2013	5861	2	98	0
03-2013	7538	3	99	0
04-2013	7818	4	100	0
05-2013	8521	5	101	0
06-2013	8187	6	102	0
07-2013	9536	7	103	0
08-2013	9354	8	104	0
09-2013	9132	9	105	0
10-2013	8676	10	106	0
11-2013	9079	11	107	0
12-2013	9418	12	108	0
01-2014	8034	1	109	0
02-2014	6238	2	110	0
03-2014	6782	3	111	0
04-2014	7138	4	112	0
05-2014	7825	5	113	0
06-2014	7881	6	114	0
07-2014	8918	7	115	0
08-2014	8807	8	116	0
09-2014	8877	9	117	0
10-2014	8681	10	118	0
11-2014	8592	11	119	0
12-2014	9101	12	120	0
01-2015	8429	1	121	0
02-2015	5912	2	122	0
03-2015	7755	3	123	0
04-2015	7632	4	124	0
05-2015	8128	5	125	0
06-2015	8515	6	126	0
07-2015	8961	7	127	0
08-2015	8863	8	128	0
09-2015	9468	9	129	0
10-2015	8621	10	130	0
11-2015	9300	11	131	0
12-2015	10046	12	132	0
01-2016	8475	1	133	0
02-2016	6399	2	134	0
03-2016	8466	3	135	0
04-2016	8510	4	136	0
05-2016	9255	5	137	0
06-2016	9635	6	138	0
07-2016	10530	7	139	0
08-2016	11280	8	140	0
09-2016	10625	9	141	0
10-2016	10791	10	142	0
11-2016	11171	11	143	0
12-2016	11169	12	144	0
01-2017	9351	1	145	0
02-2017	8934	2	146	0
03-2017	10710	3	147	0
04-2017	10724	4	148	0
05-2017	11754	5	149	0
06-2017	12518	6	150	0
07-2017	13010	7	151	0
08-2017	13803	8	152	0
09-2017	12988	9	153	0
10-2017	11950	10	154	0
11-2017	12638	11	155	0
12-2017	12275	12	156	0
01-2018	12137	1	157	0
02-2018	7943	2	158	0
03-2018	10333	3	159	0
04-2018	10549	4	160	0
05-2018	11999	5	161	0
06-2018	11614	6	162	0
07-2018	12643	7	163	0
08-2018	12813	8	164	0
09-2018	11533	9	165	0
10-2018	11229	10	166	0
11-2018	11637	11	167	0
12-2018	10999	12	168	0
01-2019	10149	1	169	0
02-2019	7059	2	170	0
03-2019	9413	3	171	0
04-2019	9810	4	172	0
05-2019	10018	5	173	0
06-2019	9321	6	174	0
07-2019	11204	7	175	0
08-2019	11114	8	176	0
09-2019	10425	9	177	0
10-2019	10382	10	178	0
11-2019	10448	11	178	0
12-2019	10803	12	180	0
01-2020	8254	1	181	11791
02-2020	3524	2	182	68033
03-2020	4664	3	183	1730
04-2020	6267	4	184	995
05-2020	8104	5	185	143
06-2020	9292	6	186	517
07-2020	10621	7	187	803
08-2020	10724	8	188	721
09-2020	11643	9	189	356
10-2020	10551	10	190	583
11-2020	11260	11	191	545
12-2020	11691	12	192	529
01-2021	10284	1	193	2493
02-2021	7650	2	194	348
03-2021	10878	3	195	305
04-2021	10874	4	196	454
05-2021	10773	5	197	451
06-2021	10950	6	198	670
07-2021	11747	7	199	1213
08-2021	12019	8	200	1893
09-2021	11744	9	201	1264
10-2021	10720	10	202	1081
11-2021	11119	11	203	1581
12-2021	11264	12	204	3490
01-2022	9273	1	205	3825
02-2022	6979	2	206	3387
03-2022	8886	3	207	41577
04-2022	7821	4	208	65484
05-2022	8395	5	209	7547
06-2022	8988	6	210	1541
07-2022	9263	7	211	3919
08-2022	9275	8	212	13855
09-2022	8598	9	213	7172
